# Supplementary material for: MLKL and CaMKII Are Involved in RIPK3-Mediated Smooth Muscle Cell Necroptosis
Source: Cells. 2021 Sep 12;10(9):2397. doi: 10.3390/cells10092397 (PMC8471540; doi:10.3390/cells10092397)
Supplement: Supplementary file 1 [file cells-10-02397-s001.zip]

Archive with 1 entries (1 files):
- cells-1366639-supplementary.pdf
